# Supplementary material for: A Thermotolerant Marine Bacillus amyloliquefaciens S185 Producing Iturin A5 for Antifungal Activity against Fusarium oxysporum f. sp. cubense
Source: Mar Drugs. 2021 Sep 11;19(9):516. doi: 10.3390/md19090516 (PMC8472358; doi:10.3390/md19090516)
Supplement: Supplementary file 1 [file marinedrugs-19-00516-s001.zip]

Archive with 1 entries (1 files):
- marinedrugs-1364165-supplementary.pdf
